# Supplementary material for: Protection against Omicron BA.1/BA.2 severe disease 0–7 months after BNT162b2 booster
Source: Commun Biol. 2023 Mar 23;6:315. doi: 10.1038/s42003-023-04669-6 (PMC10035472; doi:10.1038/s42003-023-04669-6)
Supplement: Supplementary file 2 — Supplementary Code 1 [file 42003_2023_4669_MOESM2_ESM.txt]

rm(list = rm())

library(tidyverse)
#devtools::install_github("nicolash2/ggbrace")
library(ggbrace)
library(lubridate)

##### Fig 1
main_levels_vac_boost <- c("2 Doses","3 Doses","4 Doses")

levels_vac_boost <- c("2 Doses 4+ months",
                      paste("3 Doses", c("0-1","1-2","2-3","3-4","4-5","5-6","6-7"), "months"), "4 Doses 0-2 months")

res <- read_csv("fig1data.txt") %>% 
  mutate(
         Cohort = factor(Cohort, levels = rev(levels_vac_boost)),
         main_cohort = factor(main_cohort, levels = main_levels_vac_boost)
  )


col_vals <- c("gray50","#66cc99","#bb99ff")

ylimit <-ceiling(min(max(res$est_rate),20))+3

p <- ggplot(res ,
            aes(x =Cohort , y= est_rate, fill = main_cohort))+
  geom_bar(position = "dodge", stat = "identity") +
  theme_bw() +
  xlab("")+ylab("")+
  geom_errorbar( aes( ymin=lower_rate, ymax=upper_rate), width=0.4, position=position_dodge(.9))+
  scale_y_continuous(breaks = seq(0,ylimit-1,by = 1),expand = c(0,0)) +
  coord_flip(
    ylim = c(0,ylimit), 
    clip="on"
  )+
  guides(fill = guide_legend(reverse = TRUE))+
  theme(text = element_text(size=15),
        axis.title.y=element_blank(),
        axis.text.x = element_text(size = 15),
        axis.text.y = element_text(size = 15),
        axis.ticks.y=element_blank(),
        axis.line = element_line(colour = "black"),
        panel.grid.minor = element_blank(),
        legend.title = element_blank(),
        strip.text = element_text(hjust = 0,size =20),
        legend.position = "none",
        panel.background = element_blank(),
        strip.background = element_blank(),
        panel.border = element_rect(colour = "black", fill = NA))+
  scale_fill_manual(values =col_vals)+  
  ylab("Severe rate per 100,000 risk days")
p

ggsave("Fig1.pdf", units ="in", width = 8, height = 4,  dpi=300)


##### Fig 2
nums <- read_csv("fig2data.txt") %>% unlist(use.names = F)
data <- tibble(x= c(-10,110), y= c(30,125))


p <-   data %>% 
  ggplot(aes(x, y)) +
  scale_x_continuous(minor_breaks = seq(-0, 100, 10)) +
  scale_y_continuous(minor_breaks = seq(30, 125, 10)) +
  theme_void()


p <- p +
  geom_rect(xmin = 0, xmax=100, ymin=114, ymax=120, color='black',
            fill='white', size=0.25) +
  annotate('text', x= 50, y=117,label= nums[1], size=2.5) +
  
  geom_rect(xmin = 22, xmax=78, ymin=104, ymax=110, color='black',
            fill='white', size=0.25) +
  annotate('text', x= 50, y=107,label= nums[2], size=2.5) +
  
  
  geom_rect(xmin = 22, xmax=78, ymin=94, ymax=100, color='black',
            fill='white', size=0.25) +
  annotate('text', x= 50, y=97,label= nums[3], size=2.5) +
  
  geom_rect(xmin = 22, xmax=78, ymin=84, ymax=90, color='black',
            fill='white', size=0.25) +
  annotate('text', x= 50, y=87,label= nums[4], size=2.5) +
  
  geom_rect(xmin = 0, xmax=100, ymin=74, ymax=80, color='black',
            fill='white', size=0.25) +
  annotate('text', x= 50, y=77,label= nums[5], size=2.5) +
  geom_rect(xmin = 22, xmax=78, ymin=64, ymax=70, color='black',
            fill='white', size=0.25) +
  annotate('text', x= 50, y=67,label= nums[6], size=2.5) 


p <- p+
  geom_segment(
    x=50, xend=50, y=114, yend=110.3, 
    size=0.15, linejoin = "mitre", lineend = "butt",
    arrow = arrow(length = unit(1, "mm"), type= "closed")) +
  geom_segment(
    x=50, xend=50, y=104, yend=100.3, 
    size=0.15, linejoin = "mitre", lineend = "butt",
    arrow = arrow(length = unit(1, "mm"), type= "closed")) +
  geom_segment(
    x=50, xend=50, y=94, yend=90.3, 
    size=0.15, linejoin = "mitre", lineend = "butt",
    arrow = arrow(length = unit(1, "mm"), type= "closed")) +
  geom_segment(
    x=50, xend=50, y=84, yend=80.3, 
    size=0.15, linejoin = "mitre", lineend = "butt",
    arrow = arrow(length = unit(1, "mm"), type= "closed")) +
  geom_segment(
    x=50, xend=50, y=74, yend=70.3, 
    size=0.15, linejoin = "mitre", lineend = "butt",
    arrow = arrow(length = unit(1, "mm"), type= "closed")) +
  geom_segment(
    x=50, xend=50, y=64, yend=50.3, 
    size=0.15, linejoin = "mitre", lineend = "butt",
    arrow = arrow(length = unit(1, "mm"), type= "closed")) +
  

geom_segment(
  x=50, xend=21, y=64, yend=50.3, 
  size=0.15, linejoin = "mitre", lineend = "butt",
  arrow = arrow(length = unit(1, "mm"), type= "closed")) +
  
  geom_segment(
    x=50, xend=79, y=64, yend=50.3, 
    size=0.15, linejoin = "mitre", lineend = "butt",
    arrow = arrow(length = unit(1, "mm"), type= "closed")) +
  
  
  
  geom_rect(xmin = 5, xmax=29, ymin=44, ymax=50, color='black',
            fill='white', size=0.25) +
  annotate('text', x= 17, y=47,label= nums[7], size=2.5) +
  
  
  geom_rect(xmin = 38, xmax=62, ymin=44, ymax=50, color='black',
            fill='white', size=0.25) +
  annotate('text', x= 50, y=47,label= nums[8], size=2.5)+
  
  
  
  geom_rect(xmin = 71, xmax=95, ymin=44, ymax=50, color='black',
            fill='white', size=0.25) +
  annotate('text', x= 83, y=47,label= nums[9], size=2.5)

p
ggsave("Fig2.pdf",plot = p, units="in", width=7, height=5.5, dpi=300)


##### Fig 3

STUDY_START <- ymd("2022-01-16")
STUDY_END <- ymd("2022-03-12")
Sys.setlocale("LC_ALL", "English")

df <- read_csv("fig3data.txt")
col_vals <- c("gray50","#66cc99","#bb99ff")

p <-  ggplot(df)+
  geom_area(aes(x= current_date,y= frac,fill=cohort))+
  geom_vline(xintercept =  STUDY_START, color = "black",size = 1,linetype=2)+
  geom_vline(xintercept =  STUDY_END, color = "black",size = 1,linetype=2)+
  scale_y_continuous(breaks = c(0,25,50,75,100)/100,labels = scales::percent_format(accuracy = 1),expand=c(0,0), limits=c(0,1.25))+
  scale_x_date(breaks = c(ymd("2021-12-26"),STUDY_START,STUDY_END,ymd("2022-03-24")), 
               date_labels =  "%d %b", limits = c( STUDY_START -ddays(2),  ymd("2022-03-24")+ddays(2)),expand=c(0,0))+
  theme_bw()+
  theme(text = element_text(size=15),
        axis.text.x = element_text(size = 15),
        axis.text.y = element_text(size = 15),
        legend.text = element_text(size = 10),
        axis.line = element_line(colour = "black"),
        panel.grid.minor = element_blank(),
        legend.position = "right",
        legend.title = element_blank(),
        strip.text = element_text(hjust = 0,size =15),
        panel.background = element_blank(),
        strip.background = element_blank(),
        panel.border = element_blank()  )+
  ylab("Fraction of person-days")+
  xlab("Date")+
  scale_fill_manual(values =col_vals)+
  geom_text(x=ymd("2022-02-10"), y=1.2, label="Study period", size=5, color="black") + 
  geom_brace(aes(x=c(STUDY_START,STUDY_END), y=c(1.05,1.15)), inherit.data=F, rotate=0) 


p


ggsave(plot=p, paste0("Fig3.pdf"), units="in", width=10, height=4, dpi=300)
