# Supplementary material for: Protection against Omicron BA.1/BA.2 severe disease 0–7 months after BNT162b2 booster
Source: Commun Biol. 2023 Mar 23;6:315. doi: 10.1038/s42003-023-04669-6 (PMC10035472; doi:10.1038/s42003-023-04669-6)
Supplement: Supplementary file 3 — Supplementary Data 1 [file 42003_2023_4669_MOESM3_ESM.zip]

Archive with 3 entries (3 files):
- fig1data.txt
- fig2data.txt
- fig3data.txt
