# Supplementary material for: Protection against Omicron BA.1/BA.2 severe disease 0–7 months after BNT162b2 booster
Source: Commun Biol. 2023 Mar 23;6:315. doi: 10.1038/s42003-023-04669-6 (PMC10035472; doi:10.1038/s42003-023-04669-6)
Supplement: Supplementary file 3 — Supplementary Data 1 [file 42003_2023_4669_MOESM3_ESM.zip › fig1data.txt]

Age,Cohort,CI,Marginal,Diff,VE,days_at_risk,events,main_cohort,lower,upper,est,lower_rate,upper_rate,est_rate
Overall,2 Doses 4+ months,"1 [1,1]","11.6 [10.6, 12.9]","0 [0, 0]","1 [1,1]","3,858,236",469,2 Doses,1,1,1,10.6,12.9,11.6
Overall,3 Doses 0-1 months,"2.3  [1.6, 3.4]","5 [3.4, 7.2]","-6.6 [-8.6, -4.4]","60% [40, 70]","446,008",29,3 Doses,1.6,3.4,2.3,3.4,7.2,5
Overall,3 Doses 1-2 months,"2.9  [1.8, 4.7]","3.9 [2.5, 6.3]","-7.7 [-9.6, -5]","70% [50, 80]","524,213",18,3 Doses,1.8,4.7,2.9,2.5,6.3,3.9
Overall,3 Doses 2-3 months,"3.1  [2.2, 4.6]","3.7 [2.6, 5.3]","-7.9 [-9.6, -6.2]","70% [50, 80]","683,876",30,3 Doses,2.2,4.6,3.1,2.6,5.3,3.7
Overall,3 Doses 3-4 months,"3  [2.4, 3.7]","3.9 [3.2, 4.7]","-7.7 [-9.1, -6.5]","70% [60, 70]","2,286,002",104,3 Doses,2.4,3.7,3,3.2,4.7,3.9
Overall,3 Doses 4-5 months,"2.8  [2.4, 3.3]","4.1 [3.7, 4.6]","-7.5 [-8.8, -6.3]","60% [60, 70]","7,262,548",353,3 Doses,2.4,3.3,2.8,3.7,4.6,4.1
Overall,3 Doses 5-6 months,"2.8  [2.5, 3.2]","4.1 [3.8, 4.5]","-7.5 [-8.8, -6.4]","60% [60, 70]","13,018,739",561,3 Doses,2.5,3.2,2.8,3.8,4.5,4.1
Overall,3 Doses 6-7 months,"3.1  [2.4, 4.1]","3.7 [2.9, 4.8]","-7.9 [-9.4, -6.5]","70% [60, 80]","5,942,383",75,3 Doses,2.4,4.1,3.1,2.9,4.8,3.7
Overall,4 Doses 0-2 months,"9.2  [7.9, 10.7]","1.3 [1.1, 1.4]","-10.4 [-11.6, -9.3]","90% [90, 90]","20,924,765",280,4 Doses,7.9,10.7,9.2,1.1,1.4,1.3
