# Supplementary material for: Protection against Omicron BA.1/BA.2 severe disease 0–7 months after BNT162b2 booster
Source: Commun Biol. 2023 Mar 23;6:315. doi: 10.1038/s42003-023-04669-6 (PMC10035472; doi:10.1038/s42003-023-04669-6)
Supplement: Supplementary file 3 — Supplementary Data 1 [file 42003_2023_4669_MOESM3_ESM.zip › fig2data.txt]

value
"1,445,615 Participants 60+ yr of age who recived 2nd dose at least 4 month before the end of the study period"
"1,444,528 Had data regaring sex and demographic group"
"1,338,124 Had not been infected before the begining of study"
"1,185,200 Had not been vaccinated before age group"
"1,178,704 Had not been vaccinated by a vaccine different than the BNT162b2 vaccine before the study period"
"1,178,090 Had not been abroad during the whole study period"
"534,013 Ages 60-69"
"410,346 Ages 70-79"
"233,731 Ages 80+"
