# Supplementary material for: Protection against Omicron BA.1/BA.2 severe disease 0–7 months after BNT162b2 booster
Source: Commun Biol. 2023 Mar 23;6:315. doi: 10.1038/s42003-023-04669-6 (PMC10035472; doi:10.1038/s42003-023-04669-6)
Supplement: Supplementary file 3 — Supplementary Data 1 [file 42003_2023_4669_MOESM3_ESM.zip › fig3data.txt]

cohort	current_date	Count	tot	frac
2 Doses 4+ months	2022-01-16	78254	763580	0.10248304041488776
2 Doses 4+ months	2022-01-17	77413	750481	0.10315117904383989
2 Doses 4+ months	2022-01-18	76617	764396	0.10023207866079885
2 Doses 4+ months	2022-01-19	75925	792472	0.09580780141128015
2 Doses 4+ months	2022-01-20	75314	824776	0.09131449023734929
2 Doses 4+ months	2022-01-21	74853	840252	0.08908398908898758
2 Doses 4+ months	2022-01-22	74568	857069	0.08700349680130771
2 Doses 4+ months	2022-01-23	74135	897504	0.08260130316967947
2 Doses 4+ months	2022-01-24	73512	935565	0.0785749787561527
2 Doses 4+ months	2022-01-25	72917	966786	0.07542206858601594
2 Doses 4+ months	2022-01-26	72434	991551	0.0730512096705061
2 Doses 4+ months	2022-01-27	71982	1009192	0.07132636802511316
2 Doses 4+ months	2022-01-28	71519	1011328	0.07071790754334895
2 Doses 4+ months	2022-01-29	71247	1012214	0.0703872896442847
2 Doses 4+ months	2022-01-30	70849	1019736	0.06947778640746233
2 Doses 4+ months	2022-01-31	70319	1024198	0.0686576228424582
2 Doses 4+ months	2022-02-01	69807	1028417	0.0678781078103532
2 Doses 4+ months	2022-02-02	69347	1027924	0.06746315875492741
2 Doses 4+ months	2022-02-03	68991	1027304	0.06715733609525515
2 Doses 4+ months	2022-02-04	68728	1025156	0.06704150392720717
2 Doses 4+ months	2022-02-05	68562	1023347	0.06699780230948056
2 Doses 4+ months	2022-02-06	68329	1023225	0.06677807911260965
2 Doses 4+ months	2022-02-07	68021	1020452	0.06665771638450411
2 Doses 4+ months	2022-02-08	67754	1020087	0.06641982497571286
2 Doses 4+ months	2022-02-09	67481	1018509	0.06625469190748437
2 Doses 4+ months	2022-02-10	67342	1017330	0.06619484336449333
2 Doses 4+ months	2022-02-11	67287	1015590	0.06625409860278261
2 Doses 4+ months	2022-02-12	67240	1014165	0.06630084848126291
2 Doses 4+ months	2022-02-13	67109	1014914	0.06612284390598612
2 Doses 4+ months	2022-02-14	67014	1014301	0.0660691451551364
2 Doses 4+ months	2022-02-15	66947	1013431	0.06605975147790032
2 Doses 4+ months	2022-02-16	66888	1013150	0.06601983911562948
2 Doses 4+ months	2022-02-17	66828	1012853	0.06597995957952438
2 Doses 4+ months	2022-02-18	66771	1011490	0.06601251618898853
2 Doses 4+ months	2022-02-19	66712	1010298	0.06603200243888437
2 Doses 4+ months	2022-02-20	66606	1010750	0.06589760079149147
2 Doses 4+ months	2022-02-21	66526	1010340	0.06584516103489914
2 Doses 4+ months	2022-02-22	66442	1010722	0.06573716610502195
2 Doses 4+ months	2022-02-23	66361	1010728	0.06565663561314221
2 Doses 4+ months	2022-02-24	66291	1010477	0.0656036703457872
2 Doses 4+ months	2022-02-25	66263	1009646	0.06562993365991644
2 Doses 4+ months	2022-02-26	66244	1008758	0.06566887201885883
2 Doses 4+ months	2022-02-27	66173	1008976	0.06558431518688254
2 Doses 4+ months	2022-02-28	66137	1007990	0.06561275409478269
2 Doses 4+ months	2022-03-01	66109	1007928	0.0655890103261344
2 Doses 4+ months	2022-03-02	66091	1007579	0.06559386410395612
2 Doses 4+ months	2022-03-03	66072	1007059	0.06560886700779199
2 Doses 4+ months	2022-03-04	66073	1006077	0.0656738997114535
2 Doses 4+ months	2022-03-05	66031	1005027	0.0657007224681526
2 Doses 4+ months	2022-03-06	65979	1004561	0.06567943609198446
2 Doses 4+ months	2022-03-07	65963	1003529	0.06573103517686085
2 Doses 4+ months	2022-03-08	65969	1003110	0.06576447249055438
2 Doses 4+ months	2022-03-09	65970	1002221	0.0658238053283657
2 Doses 4+ months	2022-03-10	65964	1000843	0.0659084391857664
2 Doses 4+ months	2022-03-11	65985	999728	0.06600295280316246
2 Doses 4+ months	2022-03-12	65971	998686	0.06605779994913316
2 Doses 4+ months	2022-03-13	65948	997709	0.0660994338028423
2 Doses 4+ months	2022-03-14	65909	996064	0.0661694429273621
2 Doses 4+ months	2022-03-15	65908	994930	0.06624385635170313
2 Doses 4+ months	2022-03-16	65899	993787	0.06631099018200078
2 Doses 4+ months	2022-03-17	65884	992275	0.06639691617747097
2 Doses 4+ months	2022-03-18	65870	990658	0.0664911604206497
2 Doses 4+ months	2022-03-19	65840	989245	0.06655580771194193
2 Doses 4+ months	2022-03-20	65782	987499	0.0666147510022795
2 Doses 4+ months	2022-03-21	65739	985140	0.06673061696814665
2 Doses 4+ months	2022-03-22	65692	982628	0.06685337686286164
2 Doses 4+ months	2022-03-23	65663	981196	0.06692138981406365
2 Doses 4+ months	2022-03-24	65631	980200	0.06695674352173026
3 Doses	2022-01-16	685326	763580	0.8975169595851122
3 Doses	2022-01-17	666775	750481	0.8884635320547756
3 Doses	2022-01-18	651108	764396	0.8517940962537742
3 Doses	2022-01-19	641317	792472	0.8092613997718532
3 Doses	2022-01-20	632335	824776	0.7666748304994325
3 Doses	2022-01-21	626301	840252	0.7453728167264106
3 Doses	2022-01-22	623177	857069	0.7271024853308193
3 Doses	2022-01-23	616259	897504	0.6866364940991907
3 Doses	2022-01-24	608011	935565	0.6498864322628572
3 Doses	2022-01-25	599188	966786	0.6197731452462075
3 Doses	2022-01-26	592606	991551	0.5976555920976329
3 Doses	2022-01-27	586851	1009192	0.5815057986983646
3 Doses	2022-01-28	582107	1011328	0.5755867532590812
3 Doses	2022-01-29	579456	1012214	0.5724639256125681
3 Doses	2022-01-30	572954	1019736	0.5618650317337036
3 Doses	2022-01-31	565438	1024198	0.5520787972638104
3 Doses	2022-02-01	559627	1028417	0.5441635056596692
3 Doses	2022-02-02	554185	1027924	0.5391303248100054
3 Doses	2022-02-03	548819	1027304	0.5342323207151923
3 Doses	2022-02-04	545365	1025156	0.5319824495003688
3 Doses	2022-02-05	543524	1023347	0.5311238514404205
3 Doses	2022-02-06	539356	1023225	0.5271137824036747
3 Doses	2022-02-07	534193	1020452	0.5234866510134725
3 Doses	2022-02-08	529462	1020087	0.5190361214288585
3 Doses	2022-02-09	525795	1018509	0.5162399154057549
3 Doses	2022-02-10	522426	1017330	0.5135265842941819
3 Doses	2022-02-11	520103	1015590	0.5121190637954293
3 Doses	2022-02-12	518955	1014165	0.5117066749493425
3 Doses	2022-02-13	516097	1014914	0.5085130365725569
3 Doses	2022-02-14	513166	1014301	0.5059306852699543
3 Doses	2022-02-15	510427	1013431	0.5036623114943198
3 Doses	2022-02-16	508295	1013150	0.5016976755663031
3 Doses	2022-02-17	506094	1012853	0.4996717193906717
3 Doses	2022-02-18	504596	1011490	0.498864052042037
3 Doses	2022-02-19	503786	1010298	0.49865089310282706
3 Doses	2022-02-20	502286	1010750	0.49694385357407866
3 Doses	2022-02-21	500614	1010340	0.49549062691767126
3 Doses	2022-02-22	499043	1010722	0.49374902297565504
3 Doses	2022-02-23	497892	1010728	0.49260730879128706
3 Doses	2022-02-24	496637	1010477	0.4914876835395561
3 Doses	2022-02-25	495727	1009646	0.49099090176160753
3 Doses	2022-02-26	495243	1008758	0.49094331841730127
3 Doses	2022-02-27	494317	1008976	0.48991948272307767
3 Doses	2022-02-28	493051	1007990	0.489142749432038
3 Doses	2022-03-01	492138	1007928	0.4882670190727909
3 Doses	2022-03-02	491396	1007579	0.48769972379337007
3 Doses	2022-03-03	490474	1007059	0.48703601278574543
3 Doses	2022-03-04	489793	1006077	0.4868345067027673
3 Doses	2022-03-05	489263	1005027	0.4868157770885757
3 Doses	2022-03-06	488565	1004561	0.4863467723712149
3 Doses	2022-03-07	487642	1003529	0.4859271630416261
3 Doses	2022-03-08	486962	1003110	0.4854522435226446
3 Doses	2022-03-09	486225	1002221	0.485147487430417
3 Doses	2022-03-10	485213	1000843	0.4848043099666981
3 Doses	2022-03-11	484628	999728	0.4847598546804731
3 Doses	2022-03-12	484188	998686	0.4848250601290095
3 Doses	2022-03-13	483550	997709	0.4846603568776066
3 Doses	2022-03-14	482470	996064	0.48437650592732995
3 Doses	2022-03-15	481644	994930	0.4840983787804167
3 Doses	2022-03-16	480877	993787	0.48388336736141646
3 Doses	2022-03-17	479885	992275	0.48362097200876775
3 Doses	2022-03-18	479063	990658	0.4835806100591728
3 Doses	2022-03-19	478399	989245	0.48360011928288743
3 Doses	2022-03-20	477160	987499	0.4832004893169512
3 Doses	2022-03-21	475678	985140	0.4828531985301581
3 Doses	2022-03-22	473971	982628	0.4823503909923186
3 Doses	2022-03-23	472738	981196	0.4817977244098019
3 Doses	2022-03-24	471613	980200	0.4811395633544175
4 Doses	2022-01-17	6293	750481	0.00838528890138458
4 Doses	2022-01-18	36671	764396	0.04797382508542693
4 Doses	2022-01-19	75230	792472	0.09493079881686671
4 Doses	2022-01-20	117127	824776	0.14201067926321814
4 Doses	2022-01-21	139098	840252	0.16554319418460176
4 Doses	2022-01-22	159324	857069	0.18589401786787293
4 Doses	2022-01-23	207110	897504	0.23076220273112988
4 Doses	2022-01-24	254042	935565	0.2715385889809901
4 Doses	2022-01-25	294681	966786	0.3048047861677765
4 Doses	2022-01-26	326511	991551	0.329293198231861
4 Doses	2022-01-27	350359	1009192	0.34716783327652223
4 Doses	2022-01-28	357702	1011328	0.3536953391975699
4 Doses	2022-01-29	361511	1012214	0.3571487847431472
4 Doses	2022-01-30	375933	1019736	0.36865718185883406
4 Doses	2022-01-31	388441	1024198	0.3792635798937315
4 Doses	2022-02-01	398983	1028417	0.3879583865299776
4 Doses	2022-02-02	404392	1027924	0.3934065164350672
4 Doses	2022-02-03	409494	1027304	0.39861034318955246
4 Doses	2022-02-04	411063	1025156	0.4009760465724241
4 Doses	2022-02-05	411261	1023347	0.40187834625009894
4 Doses	2022-02-06	415540	1023225	0.4061081384837157
4 Doses	2022-02-07	418238	1020452	0.4098556326020234
4 Doses	2022-02-08	422871	1020087	0.4145440535954286
4 Doses	2022-02-09	425233	1018509	0.41750539268676073
4 Doses	2022-02-10	427562	1017330	0.4202785723413248
4 Doses	2022-02-11	428200	1015590	0.4216268376017881
4 Doses	2022-02-12	427970	1014165	0.42199247656939454
4 Doses	2022-02-13	431708	1014914	0.425364119521457
4 Doses	2022-02-14	434121	1014301	0.4280001695749092
4 Doses	2022-02-15	436057	1013431	0.4302779370277799
4 Doses	2022-02-16	437967	1013150	0.4322824853180674
4 Doses	2022-02-17	439931	1012853	0.4343483210298039
4 Doses	2022-02-18	440123	1011490	0.4351234317689745
4 Doses	2022-02-19	439800	1010298	0.43531710445828853
4 Doses	2022-02-20	441858	1010750	0.43715854563442985
4 Doses	2022-02-21	443200	1010340	0.43866421204742956
4 Doses	2022-02-22	445237	1010722	0.440513810919323
4 Doses	2022-02-23	446475	1010728	0.4417360555955707
4 Doses	2022-02-24	447549	1010477	0.44290864611465675
4 Doses	2022-02-25	447656	1009646	0.44337916457847604
4 Doses	2022-02-26	447271	1008758	0.4433878095638399
4 Doses	2022-02-27	448486	1008976	0.4444962020900398
4 Doses	2022-02-28	448802	1007990	0.4452444964731793
4 Doses	2022-03-01	449681	1007928	0.4461439706010747
4 Doses	2022-03-02	450092	1007579	0.4467064121026738
4 Doses	2022-03-03	450513	1007059	0.44735512020646256
4 Doses	2022-03-04	450211	1006077	0.4474915935857792
4 Doses	2022-03-05	449733	1005027	0.4474835004432717
4 Doses	2022-03-06	450017	1004561	0.44797379153680067
4 Doses	2022-03-07	449924	1003529	0.44834180178151306
4 Doses	2022-03-08	450179	1003110	0.44878328398680106
4 Doses	2022-03-09	450026	1002221	0.44902870724121724
4 Doses	2022-03-10	449666	1000843	0.4492872508475355
4 Doses	2022-03-11	449115	999728	0.44923719251636446
4 Doses	2022-03-12	448527	998686	0.4491171399218573
4 Doses	2022-03-13	448211	997709	0.4492402093195511
4 Doses	2022-03-14	447685	996064	0.44945405114530795
4 Doses	2022-03-15	447378	994930	0.44965776486788017
4 Doses	2022-03-16	447011	993787	0.4498056424565827
4 Doses	2022-03-17	446506	992275	0.4499821118137613
4 Doses	2022-03-18	445725	990658	0.4499282295201775
4 Doses	2022-03-19	445006	989245	0.4498440730051706
4 Doses	2022-03-20	444557	987499	0.4501847596807693
4 Doses	2022-03-21	443723	985140	0.4504161845016952
4 Doses	2022-03-22	442965	982628	0.4507962321448198
4 Doses	2022-03-23	442795	981196	0.45128088577613445
4 Doses	2022-03-24	442956	980200	0.45190369312385226
